# Supplementary material for: Immune Maturation Effects on Viral Neutralization and Avidity of Hyperimmunized Equine Anti-SARS-CoV-2 Sera
Source: Antibodies (Basel). 2022 Jan 2;11(1):3. doi: 10.3390/antib11010003 (PMC8788445; doi:10.3390/antib11010003)
Supplement: Supplementary file 1 [file antibodies-11-00003-s001.zip]

Archive with 1 entries (1 files):
- antibodies-1320381-supplementary.pdf
